# Supplementary material for: Induction of competent cells for Agrobacterium tumefaciens-mediated stable transformation of common bean (Phaseolus vulgaris L.)
Source: PLoS One. 2020 Mar 5;15(3):e0229909. doi: 10.1371/journal.pone.0229909 (PMC7058285; doi:10.1371/journal.pone.0229909)
Supplement: S1 Table — (XLSX) [file pone.0229909.s001.xlsx]

## Sheet: Sheet1
Supplemental table 1 Identification of transgene inserts using 35S-bar as a query BLASTN against the assembled genome of the T0 plant of transgenic line 1
35S-bar	Subject id	% identity	alignment length	mismatches	gap	query start	query end	subject start	subject end	e-value	bit score
Query_1	810063	93.213	221	15	0	1	221	54	274	4.1e-87	326
Query_1	2461318	93.122	189	13	0	1	189	189	1	1.16e-72	278
Query_1	1871839	92.896	183	13	0	1	183	9	191	2.52e-69	267
Query_1	1649043	92.857	182	13	0	1	182	10	191	9.05e-69	265
Query_1	1443978	92.737	179	13	0	1	179	13	191	4.21e-67	259
Query_1	1319983	93.567	171	11	0	1	171	21	191	5.45e-66	255
Query_1	470592	92.982	171	12	0	1	171	171	1	2.54e-64	250
Query_1	926231	92.941	170	12	0	1	170	22	191	9.12e-64	248
Query_1	1898172	92.899	169	12	0	1	169	23	191	3.28e-63	246
Query_1	2196490	92.442	172	13	0	1	172	20	191	3.28e-63	246
Query_1	1059581	92.216	167	13	0	1	167	25	191	1.97e-60	237
Query_1	999615	92.025	163	13	0	1	163	163	1	3.3e-58	230
Query_1	1836203	92.025	163	13	0	1	163	163	1	3.3e-58	230
Query_1	1382298	91.925	161	13	0	1	161	31	191	4.27e-57	226
Query_1	1939805	91.875	160	13	0	1	160	15	174	1.54e-56	224
Query_1	2239981	93.194	191	13	0	2	192	191	1	8.99e-74	281
Query_1	831080	93.194	191	13	0	4	194	1	191	8.99e-74	281
Query_1	1256049	93.085	188	13	0	10	197	1	188	4.18e-72	276
Query_1	82099	93.194	191	13	0	13	203	1	191	8.99e-74	281
Query_1	2074653	93.194	191	13	0	14	204	1	191	8.99e-74	281
Query_1	2282584	93.194	191	13	0	18	208	191	1	8.99e-74	281
Query_1	1467834	93.194	191	13	0	20	210	191	1	8.99e-74	281
Query_1	2355336	93.194	191	13	0	20	210	1	191	8.99e-74	281
Query_1	242448	93.194	191	13	0	24	214	191	1	8.99e-74	281
Query_1	1913123	93.194	191	13	0	24	214	191	1	8.99e-74	281
Query_1	996549	93.717	191	12	0	36	226	191	1	1.93e-75	287
Query_1	469593	93.717	191	12	0	37	227	191	1	1.93e-75	287
Query_1	1103147	94.241	191	11	0	41	231	191	1	4.15e-77	292
Query_1	405979	93.717	191	12	0	43	233	1	191	1.93e-75	287
Query_1	1241308	93.717	191	12	0	43	233	1	191	1.93e-75	287
Query_1	1524558	93.717	191	12	0	46	236	1	191	1.93e-75	287
Query_1	1950239	94.241	191	11	0	48	238	1	191	4.15e-77	292
Query_1	863563	93.717	191	12	0	50	240	191	1	1.93e-75	287
Query_1	412848	93.717	191	12	0	59	249	1	191	1.93e-75	287
Query_1	2201728	96.721	183	6	0	79	261	9	191	5.34e-81	305
Query_1	1666597	96.45	169	6	0	79	247	17	185	3.23e-73	279
Query_1	1527716	95.775	142	6	0	79	220	3	144	3.3e-58	230
Query_1	1015686	97.368	190	5	0	82	271	190	1	1.47e-86	324
Query_1	1281837	97.354	189	5	0	82	270	3	191	5.3e-86	322
Query_1	418920	97.175	177	5	0	82	258	177	1	2.48e-79	300
Query_1	312189	97.382	191	5	0	83	273	1	191	4.1e-87	326
Query_1	1982564	97.382	191	5	0	83	273	1	191	4.1e-87	326
Query_1	2003276	97.661	171	4	0	86	256	171	1	1.15e-77	294
Query_1	1662774	97.468	158	4	0	88	245	1	158	1.95e-70	270
Query_1	565384	97.906	191	4	0	93	283	1	191	8.8e-89	331
Query_1	1700575	97.906	191	4	0	96	286	191	1	8.8e-89	331
Query_1	1674111	97.906	191	4	0	99	289	1	191	8.8e-89	331
Query_1	1661371	98.429	191	3	0	103	293	191	1	1.89e-90	337
Query_1	394067	98.429	191	3	0	104	294	191	1	1.89e-90	337
Query_1	2156440	98.295	176	3	0	104	279	176	1	4.12e-82	309
Query_1	1883913	98.429	191	3	0	106	296	191	1	1.89e-90	337
Query_1	1107531	98.429	191	3	0	112	302	1	191	1.89e-90	337
Query_1	948784	97.744	133	3	0	112	244	1	133	3.3e-58	230
Query_1	1139630	98.429	191	3	0	121	311	1	191	1.89e-90	337
Query_1	871580	98.429	191	3	0	122	312	1	191	1.89e-90	337
Query_1	1693259	98.429	191	3	0	122	312	191	1	1.89e-90	337
Query_1	2501372	97.887	142	3	0	122	263	142	1	3.28e-63	246
Query_1	1828792	98.429	191	3	0	125	315	1	191	1.89e-90	337
Query_1	17573	98.429	191	3	0	129	319	191	1	1.89e-90	337
Query_1	533792	98.429	191	3	0	132	322	1	191	1.89e-90	337
Query_1	1369422	98.113	159	3	0	132	290	1	159	1.16e-72	278
Query_1	514104	97.872	141	3	0	133	273	1	141	1.18e-62	244
Query_1	562551	98.936	188	2	0	137	324	188	1	1.89e-90	337
Query_1	568609	98.551	138	2	0	137	274	138	1	1.18e-62	244
Query_1	355227	99.474	190	1	0	144	333	2	191	3.14e-93	346
Query_1	2025607	99.474	190	1	0	144	333	2	191	3.14e-93	346
Query_1	27802	99.471	189	1	0	144	332	189	1	1.13e-92	344
Query_1	862355	99.471	189	1	0	144	332	189	1	1.13e-92	344
Query_1	1888842	98.953	191	2	0	148	338	1	191	4.07e-92	342
Query_1	919630	98.876	267	2	1	149	415	1	266	3.84e-132	475
Query_1	1609523	99.476	191	1	0	150	340	1	191	8.74e-94	348
Query_1	1701626	99.187	123	1	0	150	272	123	1	5.53e-56	222
Query_1	2290889	99.476	191	1	0	152	342	191	1	8.74e-94	348
Query_1	1920051	99.451	182	1	0	153	334	182	1	8.8e-89	331
Query_1	552046	99.474	190	1	0	156	345	1	190	3.14e-93	346
Query_1	1169969	99.471	189	1	0	157	345	1	189	1.13e-92	344
Query_1	2408141	99.281	139	1	0	159	297	139	1	7.05e-65	252
Query_1	1502466	98.958	192	1	1	160	351	191	1	4.07e-92	342
Query_1	1354926	98.958	192	1	1	162	353	191	1	4.07e-92	342
Query_1	1790202	99.371	159	1	0	167	325	159	1	5.37e-76	289
Query_1	440077	98.958	192	1	1	169	360	1	191	4.07e-92	342
Query_1	1099554	98.958	192	1	1	174	365	1	191	4.07e-92	342
Query_1	2232965	99.333	150	1	0	175	324	150	1	5.41e-71	272
Query_1	2125613	98.958	192	1	1	177	368	191	1	4.07e-92	342
Query_1	1897356	98.958	192	1	1	178	369	1	191	4.07e-92	342
Query_1	1398779	98.958	192	1	1	179	370	1	191	4.07e-92	342
Query_1	562900	99.329	149	1	0	179	327	1	149	1.95e-70	270
Query_1	1595768	99.342	152	1	0	185	336	1	152	4.18e-72	276
Query_1	362844	98.958	192	1	1	188	379	1	191	4.07e-92	342
Query_1	2033229	99.237	131	1	0	188	318	1	131	1.97e-60	237
Query_1	692433	98.958	192	1	1	189	380	191	1	4.07e-92	342
Query_1	2468221	98.958	192	1	1	189	380	1	191	4.07e-92	342
Query_1	1272576	98.958	192	1	1	190	381	191	1	4.07e-92	342
Query_1	1826218	98.958	192	1	1	197	388	1	191	4.07e-92	342
Query_1	1988674	98.758	161	1	1	198	358	160	1	6.95e-75	285
Query_1	521367	98.958	192	1	1	200	391	191	1	4.07e-92	342
Query_1	2254505	98.958	192	1	1	208	399	191	1	4.07e-92	342
Query_1	169960	98.958	192	1	1	216	407	191	1	4.07e-92	342
Query_1	903792	98.958	192	1	1	216	407	1	191	4.07e-92	342
Query_1	1027336	98.958	192	1	1	218	409	191	1	4.07e-92	342
Query_1	482204	98.958	192	1	1	220	411	1	191	4.07e-92	342
Query_1	1317831	98.958	192	1	1	220	411	1	191	4.07e-92	342
Query_1	1252097	98.958	192	1	1	222	413	1	191	4.07e-92	342
Query_1	903140	98.958	192	1	1	223	414	1	191	4.07e-92	342
Query_1	1815634	98.958	192	1	1	223	414	191	1	4.07e-92	342
Query_1	401950	98.958	192	1	1	224	415	191	1	4.07e-92	342
Query_1	381142	98.958	192	1	1	228	419	191	1	4.07e-92	342
Query_1	1085249	98.718	156	1	1	228	383	1	155	4.18e-72	276
Query_1	229529	98.958	192	1	1	230	421	1	191	4.07e-92	342
Query_1	1884564	98.958	192	1	1	230	421	191	1	4.07e-92	342
Query_1	2239954	98.571	140	1	1	231	370	1	139	3.28e-63	246
Query_1	1335816	98.958	192	1	1	236	427	191	1	4.07e-92	342
Query_1	2170844	98.958	192	1	1	236	427	191	1	4.07e-92	342
Query_1	207551	98.958	192	1	1	237	428	1	191	4.07e-92	342
Query_1	2245030	98.958	192	1	1	238	429	1	191	4.07e-92	342
Query_1	394086	98.958	192	1	1	239	430	1	191	4.07e-92	342
Query_1	1229396	98.958	192	1	1	239	430	1	191	4.07e-92	342
Query_1	111701	98.958	192	1	1	240	431	191	1	4.07e-92	342
Query_1	844663	98.438	192	2	1	240	431	1	191	1.89e-90	337
Query_1	1387241	98.857	175	1	1	244	418	1	174	1.15e-82	311
Query_1	508703	98.958	192	1	1	246	437	1	191	4.07e-92	342
Query_1	845721	98.883	179	1	1	248	426	1	178	6.85e-85	318
Query_1	1280770	98.958	192	1	1	249	440	1	191	4.07e-92	342
Query_1	2116338	98.958	192	1	1	249	440	1	191	4.07e-92	342
Query_1	737708	98.958	192	1	1	252	443	191	1	4.07e-92	342
Query_1	2332501	98.958	192	1	1	252	443	1	191	4.07e-92	342
Query_1	1749130	98.958	192	1	1	255	446	191	1	4.07e-92	342
Query_1	1627160	98.958	192	1	1	258	449	1	191	4.07e-92	342
Query_1	466060	98.958	192	1	1	259	450	1	191	4.07e-92	342
Query_1	1010443	98.958	192	1	1	262	453	191	1	4.07e-92	342
Query_1	1046840	98.438	128	1	1	263	390	1	127	1.54e-56	224
Query_1	281790	98.958	192	1	1	264	455	1	191	4.07e-92	342
Query_1	789169	98.958	192	1	1	265	456	1	191	4.07e-92	342
Query_1	2458358	98.958	192	1	1	265	456	1	191	4.07e-92	342
Query_1	679194	98.958	192	1	1	270	461	191	1	4.07e-92	342
Query_1	1919983	98.958	192	1	1	271	462	191	1	4.07e-92	342
Query_1	1508991	98.958	192	1	1	278	469	191	1	4.07e-92	342
Query_1	2343047	98.958	192	1	1	278	469	191	1	4.07e-92	342
Query_1	1749013	98.942	189	1	1	285	473	1	188	1.89e-90	337
Query_1	2077149	98.958	192	1	1	293	484	1	191	4.07e-92	342
Query_1	1654841	98.958	192	1	1	295	486	191	1	4.07e-92	342
Query_1	2334941	98.857	175	1	1	295	469	174	1	1.15e-82	311
Query_1	1259346	98.958	192	1	1	296	487	191	1	4.07e-92	342
Query_1	2189128	98.87	177	1	1	297	473	176	1	8.86e-84	315
Query_1	2263235	98.958	192	1	1	303	494	1	191	4.07e-92	342
Query_1	1274329	98.958	192	1	1	307	498	191	1	4.07e-92	342
Query_1	1030463	98.958	192	1	1	311	502	1	191	4.07e-92	342
Query_1	1424611	98.701	154	1	1	326	479	153	1	5.41e-71	272
Query_1	1896311	98.601	143	1	1	328	470	142	1	7.05e-65	252
Query_1	1073049	98.958	192	1	1	329	520	191	1	4.07e-92	342
Query_1	2032171	98.958	192	1	1	331	522	191	1	4.07e-92	342
Query_1	1275092	98.438	192	2	1	331	522	1	191	1.89e-90	337
Query_1	871695	98.592	142	1	1	336	477	1	141	2.54e-64	250
Query_1	867661	98.958	192	1	1	337	528	1	191	4.07e-92	342
Query_1	210801	98.958	192	1	1	338	529	1	191	4.07e-92	342
Query_1	1881547	98.958	192	1	1	338	529	1	191	4.07e-92	342
Query_1	923225	98.958	192	1	1	341	532	191	1	4.07e-92	342
Query_1	1904471	98.958	192	1	1	343	534	191	1	4.07e-92	342
Query_1	832135	99.476	191	1	0	348	538	1	191	8.74e-94	348
Query_1	2501208	99.476	191	1	0	348	538	1	191	8.74e-94	348
Query_1	29458	99.476	191	1	0	350	540	191	1	8.74e-94	348
Query_1	1700420	99.476	191	1	0	350	540	191	1	8.74e-94	348
Query_1	1655127	99.476	191	1	0	354	544	191	1	8.74e-94	348
Query_1	183032	99.476	191	1	0	357	547	191	1	8.74e-94	348
Query_1	1853729	99.476	191	1	0	357	547	191	1	8.74e-94	348
Query_1	1675906	99.351	154	1	0	358	511	154	1	3.23e-73	279
Query_1	521094	99.476	191	1	0	361	551	1	191	8.74e-94	348
Query_1	1356783	99.476	191	1	0	361	551	1	191	8.74e-94	348
Query_1	968395	99.476	191	1	0	362	552	1	191	8.74e-94	348
Query_1	609742	99.476	191	1	0	365	555	191	1	8.74e-94	348
Query_1	1892448	99.476	191	1	0	367	557	191	1	8.74e-94	348
Query_1	1169055	99.476	191	1	0	369	559	1	191	8.74e-94	348
Query_1	1169047	99.213	127	1	0	369	495	1	127	3.3e-58	230
Query_1	979376	99.31	145	1	0	371	515	1	145	3.26e-68	263
Query_1	1543471	99.476	191	1	0	374	564	1	191	8.74e-94	348
Query_1	2317258	99.259	135	1	0	374	508	135	1	1.18e-62	244
Query_1	327406	99.476	191	1	0	375	565	1	191	8.74e-94	348
Query_1	409392	99.401	167	1	0	375	541	1	167	1.92e-80	303
Query_1	1685017	99.474	190	1	0	376	565	190	1	3.14e-93	346
Query_1	320986	99.281	139	1	0	376	514	1	139	7.05e-65	252
Query_1	1834848	99.476	191	1	0	379	569	1	191	8.74e-94	348
Query_1	671009	99.476	191	1	0	380	570	1	191	8.74e-94	348
Query_1	5037	99.476	191	1	0	384	574	1	191	8.74e-94	348
Query_1	1675689	99.476	191	1	0	384	574	1	191	8.74e-94	348
Query_1	1235293	99.254	268	2	0	390	657	1	268	6.38e-135	484
Query_1	331187	99.476	191	1	0	394	584	1	191	8.74e-94	348
Query_1	2001504	99.476	191	1	0	394	584	1	191	8.74e-94	348
Query_1	1727255	99.476	191	1	0	399	589	191	1	8.74e-94	348
Query_1	517519	99.476	191	1	0	402	592	191	1	8.74e-94	348
Query_1	1353212	99.476	191	1	0	402	592	191	1	8.74e-94	348
Query_1	824734	99.476	191	1	0	404	594	1	191	8.74e-94	348
Query_1	2444254	99.476	191	1	0	404	594	1	191	8.74e-94	348
Query_1	205672	99.476	191	1	0	407	597	1	191	8.74e-94	348
Query_1	1040289	99.476	191	1	0	407	597	1	191	8.74e-94	348
Query_1	717540	99.476	191	1	0	411	601	1	191	8.74e-94	348
Query_1	2387176	99.476	191	1	0	411	601	1	191	8.74e-94	348
Query_1	431556	99.476	191	1	0	414	604	191	1	8.74e-94	348
Query_1	2148718	99.476	191	1	0	414	604	191	1	8.74e-94	348
Query_1	1905834	99.441	179	1	0	417	595	1	179	4.1e-87	326
Query_1	1069931	99.31	145	1	0	417	561	1	145	3.26e-68	263
Query_1	18821	99.476	191	1	0	420	610	191	1	8.74e-94	348
Query_1	1639855	99.476	191	1	0	424	614	1	191	8.74e-94	348
Query_1	818361	99.465	187	1	0	428	614	1	187	1.46e-91	340
Query_1	200700	99.275	138	1	0	430	567	1	138	2.54e-64	250
Query_1	2069460	99.476	191	1	0	432	622	1	191	8.74e-94	348
Query_1	1233911	99.254	134	1	0	432	565	1	134	4.24e-62	243
Query_1	127432	99.476	191	1	0	437	627	191	1	8.74e-94	348
Query_1	934941	99.476	191	1	0	437	627	1	191	8.74e-94	348
Query_1	593828	99.476	191	1	0	438	628	191	1	8.74e-94	348
Query_1	222454	99.476	191	1	0	439	629	1	191	8.74e-94	348
Query_1	607226	99.286	140	1	0	440	579	1	140	1.96e-65	254
Query_1	985921	99.476	191	1	0	447	637	191	1	8.74e-94	348
Query_1	1569432	99.476	191	1	0	450	640	1	191	8.74e-94	348
Query_1	2403423	99.476	191	1	0	450	640	1	191	8.74e-94	348
Query_1	1352983	99.476	191	1	0	456	646	1	191	8.74e-94	348
Query_1	2188093	99.476	191	1	0	456	646	1	191	8.74e-94	348
Query_1	740718	99.194	124	1	0	457	580	1	124	1.54e-56	224
Query_1	2011417	99.476	191	1	0	459	649	1	191	8.74e-94	348
Query_1	979076	99.476	191	1	0	462	652	1	191	8.74e-94	348
Query_1	1747725	99.476	191	1	0	462	652	191	1	8.74e-94	348
Query_1	2359530	99.394	165	1	0	465	629	165	1	2.48e-79	300
Query_1	593129	99.476	191	1	0	468	658	1	191	8.74e-94	348
Query_1	1428809	99.476	191	1	0	468	658	1	191	8.74e-94	348
Query_1	1673654	99.306	144	1	0	470	613	144	1	1.17e-67	261
Query_1	887299	99.476	191	1	0	471	661	1	191	8.74e-94	348
Query_1	935846	99.355	155	1	0	473	627	1	155	8.99e-74	281
Query_1	640155	99.476	191	1	0	479	669	1	191	8.74e-94	348
Query_1	277493	99.476	191	1	0	480	670	191	1	8.74e-94	348
Query_1	1686881	99.355	155	1	0	480	634	155	1	8.99e-74	281
Query_1	36675	98.953	191	2	0	485	675	1	191	4.07e-92	342
Query_1	911412	99.476	191	1	0	486	676	1	191	8.74e-94	348
Query_1	1747371	99.476	191	1	0	486	676	1	191	8.74e-94	348
Query_1	1444801	99.237	131	1	0	490	620	131	1	1.97e-60	237
Query_1	1763881	99.476	191	1	0	496	686	1	191	8.74e-94	348
Query_1	606095	99.476	191	1	0	497	687	1	191	8.74e-94	348
Query_1	1441928	99.476	191	1	0	497	687	1	191	8.74e-94	348
Query_1	574302	99.476	191	1	0	500	690	1	191	8.74e-94	348
Query_1	2426344	99.476	191	1	0	501	691	1	191	8.74e-94	348
Query_1	1753467	99.248	133	1	0	502	634	1	133	1.53e-61	241
Query_1	195213	99.476	191	1	0	505	695	191	1	8.74e-94	348
Query_1	1866011	99.476	191	1	0	505	695	191	1	8.74e-94	348
Query_1	1907276	99.476	191	1	0	509	699	1	191	8.74e-94	348
Query_1	618084	99.296	142	1	0	510	651	1	142	1.52e-66	257
Query_1	378855	99.476	191	1	0	515	705	191	1	8.74e-94	348
Query_1	1213844	99.476	191	1	0	515	705	191	1	8.74e-94	348
Query_1	18018	99.398	166	1	0	516	681	1	166	6.9e-80	302
Query_1	1662174	99.476	191	1	0	519	709	1	191	8.74e-94	348
Query_1	2465069	99.476	191	1	0	519	709	1	191	8.74e-94	348
Query_1	1194153	99.476	191	1	0	521	711	191	1	8.74e-94	348
Query_1	2404254	99.476	191	1	0	524	714	1	191	8.74e-94	348
Query_1	1520056	99.254	134	1	0	528	661	134	1	4.24e-62	243
Query_1	1070871	99.476	191	1	0	530	720	1	191	8.74e-94	348
Query_1	119771	99.476	191	1	0	531	721	1	191	8.74e-94	348
Query_1	507049	99.219	128	1	0	532	659	128	1	9.18e-59	231
Query_1	553505	99.476	191	1	0	533	723	1	191	8.74e-94	348
Query_1	553506	99.476	191	1	0	533	723	1	191	8.74e-94	348
Query_1	1389254	99.476	191	1	0	533	723	1	191	8.74e-94	348
Query_1	301645	99.206	126	1	0	535	660	1	126	1.19e-57	228
Query_1	315624	99.476	191	1	0	536	726	1	191	8.74e-94	348
Query_1	1150090	99.476	191	1	0	536	726	1	191	8.74e-94	348
Query_1	1871045	99.219	128	1	0	538	665	128	1	9.18e-59	231
Query_1	392490	99.476	191	1	0	540	730	1	191	8.74e-94	348
Query_1	1702740	99.32	147	1	0	542	688	1	147	2.52e-69	267
Query_1	763184	99.476	191	1	0	543	733	191	1	8.74e-94	348
Query_1	662045	99.476	191	1	0	546	736	191	1	8.74e-94	348
Query_1	204353	99.476	191	1	0	548	738	1	191	8.74e-94	348
Query_1	1875023	99.476	191	1	0	548	738	1	191	8.74e-94	348
Query_1	926157	99.476	191	1	0	551	741	191	1	8.74e-94	348
Query_1	692945	99.476	191	1	0	552	742	191	1	8.74e-94	348
Query_1	218815	99.476	191	1	0	558	748	1	191	8.74e-94	348
Query_1	305395	97.423	194	5	0	558	751	194	1	8.8e-89	331
Query_1	1150214	99.286	140	1	0	558	697	140	1	1.96e-65	254
Query_1	432403	99.476	191	1	0	561	751	1	191	8.74e-94	348
Query_1	1406784	99.476	191	1	0	561	751	191	1	8.74e-94	348
Query_1	419124	98.953	191	2	0	561	751	191	1	4.07e-92	342
Query_1	1339040	99.476	191	1	0	566	756	191	1	8.74e-94	348
Query_1	1727567	99.254	134	1	0	566	699	1	134	4.24e-62	243
Query_1	162748	99.476	191	1	0	569	759	1	191	8.74e-94	348
Query_1	560280	99.476	191	1	0	571	761	1	191	8.74e-94	348
Query_1	116318	99.462	186	1	0	571	756	1	186	5.26e-91	339
Query_1	533734	99.476	191	1	0	573	763	1	191	8.74e-94	348
Query_1	2204362	99.476	191	1	0	573	763	1	191	8.74e-94	348
Query_1	1039426	97.802	182	4	0	573	754	182	1	8.86e-84	315
Query_1	321700	99.476	191	1	0	578	768	1	191	8.74e-94	348
Query_1	1991901	99.476	191	1	0	578	768	1	191	8.74e-94	348
Query_1	2176850	99.476	191	1	0	581	771	1	191	8.74e-94	348
Query_1	1341821	99.448	181	1	0	581	761	1	181	3.17e-88	329
Query_1	1288972	99.476	191	1	0	585	775	191	1	8.74e-94	348
Query_1	2124319	99.476	191	1	0	585	775	191	1	8.74e-94	348
Query_1	35503	99.476	191	1	0	588	778	1	191	8.74e-94	348
Query_1	870271	99.476	191	1	0	588	778	1	191	8.74e-94	348
Query_1	341181	99.476	191	1	0	590	780	1	191	8.74e-94	348
Query_1	849705	99.476	191	1	0	594	784	191	1	8.74e-94	348
Query_1	1685904	99.476	191	1	0	594	784	191	1	8.74e-94	348
Query_1	2099710	99.408	169	1	0	597	765	169	1	1.48e-81	307
Query_1	2039362	99.359	156	1	0	599	754	1	156	2.5e-74	283
Query_1	2403668	99.476	191	1	0	602	792	1	191	8.74e-94	348
Query_1	1918478	99.476	191	1	0	603	793	1	191	8.74e-94	348
Query_1	1754550	99.476	191	1	0	605	795	191	1	8.74e-94	348
Query_1	763412	99.476	191	1	0	609	799	191	1	8.74e-94	348
Query_1	2074960	99.296	142	1	0	609	750	142	1	1.52e-66	257
Query_1	699977	99.476	191	1	0	612	802	1	191	8.74e-94	348
Query_1	1535600	99.476	191	1	0	612	802	1	191	8.74e-94	348
Query_1	1089914	99.476	191	1	0	616	806	191	1	8.74e-94	348
Query_1	864000	99.476	191	1	0	618	808	1	191	8.74e-94	348
Query_1	1096064	99.301	143	1	0	620	762	1	143	4.21e-67	259
Query_1	2021063	99.476	191	1	0	623	813	1	191	8.74e-94	348
Query_1	2021064	99.476	191	1	0	623	813	1	191	8.74e-94	348
Query_1	1123033	99.187	123	1	0	623	745	123	1	5.53e-56	222
Query_1	1463262	99.476	191	1	0	624	814	191	1	8.74e-94	348
Query_1	7709	99.476	191	1	0	626	816	1	191	8.74e-94	348
Query_1	2411862	99.476	191	1	0	629	819	1	191	8.74e-94	348
Query_1	2014495	99.476	191	1	0	633	823	1	191	8.74e-94	348
Query_1	1421270	99.476	191	1	0	634	824	1	191	8.74e-94	348
Query_1	722197	99.476	191	1	0	636	826	1	191	8.74e-94	348
Query_1	1492038	99.476	191	1	0	636	826	191	1	8.74e-94	348
Query_1	1593978	99.476	191	1	0	636	826	1	191	8.74e-94	348
Query_1	1588222	99.31	145	1	0	636	780	145	1	3.26e-68	263
Query_1	68593	99.476	191	1	0	637	827	191	1	8.74e-94	348
Query_1	833386	99.476	191	1	0	640	830	191	1	8.74e-94	348
Query_1	1355421	99.476	191	1	0	642	832	1	191	8.74e-94	348
Query_1	240099	99.476	191	1	0	644	834	1	191	8.74e-94	348
Query_1	1693654	99.476	191	1	0	645	835	191	1	8.74e-94	348
Query_1	2388560	99.476	191	1	0	656	846	1	191	8.74e-94	348
Query_1	794269	99.476	191	1	0	657	847	191	1	8.74e-94	348
Query_1	902058	99.27	137	1	0	659	795	1	137	9.12e-64	248
Query_1	110776	99.476	191	1	0	660	850	191	1	8.74e-94	348
Query_1	945376	99.476	191	1	0	660	850	191	1	8.74e-94	348
Query_1	110778	97.884	189	4	0	662	850	189	1	1.14e-87	327
Query_1	1613221	99.225	129	1	0	662	790	1	129	2.55e-59	233
Query_1	207827	99.476	191	1	0	665	855	191	1	8.74e-94	348
Query_1	1042510	99.476	191	1	0	665	855	191	1	8.74e-94	348
Query_1	776403	99.476	191	1	0	669	859	191	1	8.74e-94	348
Query_1	1200140	99.476	191	1	0	674	864	1	191	8.74e-94	348
Query_1	1249895	99.476	191	1	0	678	868	1	191	8.74e-94	348
Query_1	1186422	99.476	191	1	0	681	871	1	191	8.74e-94	348
Query_1	1812109	99.476	191	1	0	684	874	1	191	8.74e-94	348
Query_1	1705615	99.281	139	1	0	686	824	139	1	7.05e-65	252
Query_1	995744	99.476	191	1	0	687	877	1	191	8.74e-94	348
Query_1	919478	99.476	191	1	0	691	881	1	191	8.74e-94	348
Query_1	1139956	99.476	191	1	0	692	882	191	1	8.74e-94	348
Query_1	1902282	99.476	191	1	0	693	883	191	1	8.74e-94	348
Query_1	639054	99.281	139	1	0	693	831	139	1	7.05e-65	252
Query_1	681969	99.476	191	1	0	694	884	1	191	8.74e-94	348
Query_1	1549752	99.2	125	1	0	695	819	125	1	4.27e-57	226
Query_1	1298536	99.412	170	1	0	696	865	170	1	4.12e-82	309
Query_1	865891	99.206	126	1	0	698	823	1	126	1.19e-57	228
Query_1	909291	99.237	131	1	0	699	829	1	131	1.97e-60	237
Query_1	1439302	99.476	191	1	0	700	890	191	1	8.74e-94	348
Query_1	216697	99.476	191	1	0	707	897	1	191	8.74e-94	348
Query_1	1887541	99.476	191	1	0	707	897	1	191	8.74e-94	348
Query_1	1651587	99.476	191	1	0	708	898	1	191	8.74e-94	348
Query_1	2497693	99.476	191	1	0	708	898	191	1	8.74e-94	348
Query_1	1123134	99.476	191	1	0	711	901	1	191	8.74e-94	348
Query_1	445440	99.219	128	1	0	714	841	128	1	9.18e-59	231
Query_1	540777	99.476	191	1	0	725	915	191	1	8.74e-94	348
Query_1	1419863	99.476	191	1	0	725	915	1	191	8.74e-94	348
Query_1	408497	99.474	190	1	0	726	915	1	190	3.14e-93	346
Query_1	1243670	99.474	190	1	0	726	915	1	190	3.14e-93	346
Query_1	3417	98.429	191	3	0	732	922	1	191	1.89e-90	337
Query_1	334678	98.413	189	3	0	737	925	191	3	2.45e-89	333
Query_1	1169433	98.413	189	3	0	737	925	191	3	2.45e-89	333
Query_1	1456000	98.404	188	3	0	738	925	191	4	8.8e-89	331
Query_1	1303136	98.387	186	3	0	740	925	186	1	1.14e-87	327
Query_1	2442448	99.429	175	1	0	741	915	178	4	6.85e-85	318
Query_1	1344257	97.906	191	3	1	747	936	1	191	3.17e-88	329
Query_1	2179329	97.906	191	3	1	747	936	1	191	3.17e-88	329
Query_1	2179326	99.259	135	1	0	747	881	1	135	1.18e-62	244
Query_1	35681	97.906	191	3	1	750	939	1	191	3.17e-88	329
Query_1	830023	97.906	191	3	1	754	943	1	191	3.17e-88	329
Query_1	1666100	97.906	191	3	1	754	943	1	191	3.17e-88	329
Query_1	53757	97.906	191	3	1	755	944	1	191	3.17e-88	329
Query_1	981952	98.235	170	3	0	755	924	1	170	8.93e-79	298
Query_1	1604496	97.906	191	3	1	756	945	1	191	3.17e-88	329
Query_1	290564	97.906	191	3	1	762	951	1	191	3.17e-88	329
Query_1	1960916	97.906	191	3	1	762	951	1	191	3.17e-88	329
Query_1	1781049	99.329	149	1	0	765	913	149	1	1.95e-70	270
Query_1	1101154	97.906	191	3	1	766	955	191	1	3.17e-88	329
Query_1	179344	97.906	191	3	1	768	957	191	1	3.17e-88	329
Query_1	1013628	97.906	191	3	1	768	957	191	1	3.17e-88	329
Query_1	784768	97.906	191	3	1	770	959	191	1	3.17e-88	329
Query_1	936581	97.906	191	3	1	771	960	1	191	3.17e-88	329
Query_1	952706	97.906	191	3	1	773	962	191	1	3.17e-88	329
Query_1	1843063	97.906	191	3	1	773	962	1	191	3.17e-88	329
Query_1	1593404	97.484	159	3	1	777	934	159	1	1.95e-70	270
Query_1	612821	97.906	191	3	1	784	973	191	1	3.17e-88	329
Query_1	612822	97.906	191	3	1	784	973	191	1	3.17e-88	329
Query_1	1448632	97.906	191	3	1	784	973	191	1	3.17e-88	329
Query_1	1368456	97.351	151	3	1	784	933	151	1	5.45e-66	255
Query_1	1251227	97.906	191	3	1	788	977	1	191	3.17e-88	329
Query_1	1421602	97.906	191	3	1	789	978	191	1	3.17e-88	329
Query_1	1268133	97.484	159	3	1	789	946	159	1	1.95e-70	270
Query_1	1052065	97.906	191	3	1	790	979	191	1	3.17e-88	329
Query_1	602902	97.906	191	3	1	793	982	1	191	3.17e-88	329
Query_1	2100443	97.906	191	3	1	796	985	1	191	3.17e-88	329
Query_1	1360649	97.906	191	3	1	798	987	191	1	3.17e-88	329
Query_1	2195707	97.906	191	3	1	798	987	191	1	3.17e-88	329
Query_1	406752	97.842	278	5	1	800	1076	278	1	2.97e-133	479
Query_1	1542732	97.906	191	3	1	801	990	191	1	3.17e-88	329
Query_1	2925	97.906	191	3	1	804	993	191	1	3.17e-88	329
Query_1	1993941	97.906	191	3	1	805	994	191	1	3.17e-88	329
Query_1	613823	97.906	191	3	1	807	996	191	1	3.17e-88	329
Query_1	1449708	97.906	191	3	1	807	996	191	1	3.17e-88	329
Query_1	1219208	97.906	191	3	1	809	998	191	1	3.17e-88	329
Query_1	701902	97.241	145	3	1	811	954	145	1	1.18e-62	244
Query_1	1250056	97.906	191	3	1	815	1004	191	1	3.17e-88	329
Query_1	904565	97.403	154	3	1	819	971	154	1	1.17e-67	261
Query_1	527708	97.906	191	3	1	820	1009	191	1	3.17e-88	329
Query_1	871849	98.953	191	1	1	822	1011	1	191	1.46e-91	340
Query_1	1519007	97.906	191	3	1	823	1012	1	191	3.17e-88	329
Query_1	865317	97.59	166	3	1	827	991	1	166	2.5e-74	283
Query_1	1323002	97.906	191	3	1	830	1019	1	191	3.17e-88	329
Query_1	2115570	97.906	191	3	1	830	1019	191	1	3.17e-88	329
Query_1	1582228	97.906	191	3	1	831	1020	191	1	3.17e-88	329
Query_1	1811747	97.368	190	4	1	837	1025	190	1	5.3e-86	322
Query_1	635526	97.382	191	4	1	841	1030	1	191	1.47e-86	324
Query_1	1471041	97.382	191	4	1	841	1030	1	191	1.47e-86	324
Query_1	1707973	97.382	191	4	1	849	1038	191	1	1.47e-86	324
Query_1	1277166	97.382	191	4	1	850	1039	191	1	1.47e-86	324
Query_1	1380613	97.516	161	3	1	850	1009	1	161	1.5e-71	274
Query_1	1138779	97.382	191	4	1	855	1044	1	191	1.47e-86	324
Query_1	1221421	97.382	191	4	1	856	1045	191	1	1.47e-86	324
Query_1	1478930	97.382	191	4	1	857	1046	1	191	1.47e-86	324
Query_1	2289898	97.382	191	4	1	858	1047	1	191	1.47e-86	324
Query_1	1990687	97.382	191	4	1	860	1049	191	1	1.47e-86	324
Query_1	1188042	97.382	191	4	1	861	1050	191	1	1.47e-86	324
Query_1	2099770	97.382	191	4	1	862	1051	1	191	1.47e-86	324
Query_1	113720	97.382	191	4	1	863	1052	1	191	1.47e-86	324
Query_1	948361	97.382	191	4	1	863	1052	1	191	1.47e-86	324
Query_1	1280900	97.382	191	4	1	869	1058	1	191	1.47e-86	324
Query_1	155777	97.382	191	4	1	871	1060	1	191	1.47e-86	324
Query_1	2059023	97.382	191	4	1	872	1061	191	1	1.47e-86	324
Query_1	1752869	97.382	191	4	1	874	1063	191	1	1.47e-86	324
Query_1	719742	97.382	191	4	1	876	1065	191	1	1.47e-86	324
Query_1	417265	97.382	191	4	1	880	1069	1	191	1.47e-86	324
Query_1	2283478	97.382	191	4	1	881	1070	1	191	1.47e-86	324
Query_1	797557	97.382	191	4	1	883	1072	191	1	1.47e-86	324
Query_1	2206429	97.059	170	4	1	884	1052	170	1	6.95e-75	285
Query_1	2220156	97.382	191	4	1	888	1077	191	1	1.47e-86	324
Query_1	1376734	97.382	191	4	1	889	1078	1	191	1.47e-86	324
Query_1	1167379	96.503	143	4	1	894	1035	1	143	7.1e-60	235
Query_1	1138490	97.382	191	4	1	895	1084	191	1	1.47e-86	324
Query_1	1202546	97.382	191	4	1	904	1093	1	191	1.47e-86	324
Query_1	1802221	98.942	189	2	0	925	1113	3	191	5.26e-91	339
Query_1	2085341	98.953	191	2	0	927	1117	191	1	4.07e-92	342
Query_1	917427	98.953	191	2	0	930	1120	1	191	4.07e-92	342
Query_1	1065123	98.592	142	2	0	930	1071	142	1	7.05e-65	252
Query_1	2493529	98.953	191	2	0	931	1121	1	191	4.07e-92	342
Query_1	1552600	98.667	150	2	0	931	1080	150	1	2.52e-69	267
Query_1	2502385	98.947	190	2	0	932	1121	2	191	1.46e-91	340
Query_1	27705	98.953	191	2	0	933	1123	191	1	4.07e-92	342
Query_1	1633629	98.54	137	2	0	936	1072	1	137	4.24e-62	243
Query_1	1903455	98.953	191	2	0	939	1129	1	191	4.07e-92	342
Query_1	1337780	98.953	191	2	0	941	1131	1	191	4.07e-92	342
Query_1	1015818	98.953	191	2	0	949	1139	1	191	4.07e-92	342
Query_1	1975685	98.45	129	2	0	950	1078	129	1	1.19e-57	228
Query_1	386703	98.953	191	2	0	952	1142	191	1	4.07e-92	342
Query_1	30328	98.667	150	2	0	963	1112	150	1	2.52e-69	267
Query_1	322991	98.462	130	2	0	966	1095	130	1	3.3e-58	230
Query_1	345849	98.462	130	2	0	966	1095	130	1	3.3e-58	230
Query_1	964715	98.953	191	2	0	968	1158	1	191	4.07e-92	342
Query_1	390907	98.953	191	2	0	970	1160	1	191	4.07e-92	342
Query_1	1479635	98.953	191	2	0	973	1163	1	191	4.07e-92	342
Query_1	2313695	98.953	191	2	0	973	1163	1	191	4.07e-92	342
Query_1	119719	98.953	191	2	0	975	1165	1	191	4.07e-92	342
Query_1	736140	98.953	191	2	0	977	1167	1	191	4.07e-92	342
Query_1	928018	98.953	191	2	0	979	1169	1	191	4.07e-92	342
Query_1	2178572	98.953	191	2	0	982	1172	1	191	4.07e-92	342
Query_1	1331330	98.658	149	2	0	982	1130	1	149	9.05e-69	265
Query_1	820638	98.953	191	2	0	986	1176	1	191	4.07e-92	342
Query_1	2246199	98.953	191	2	0	989	1179	1	191	4.07e-92	342
Query_1	403329	98.953	191	2	0	990	1180	1	191	4.07e-92	342
Query_1	2494377	98.953	191	2	0	991	1181	191	1	4.07e-92	342
Query_1	1450196	98.953	191	2	0	992	1182	191	1	4.07e-92	342
Query_1	1085890	98.953	191	2	0	993	1183	191	1	4.07e-92	342
Query_1	677705	98.953	191	2	0	994	1184	1	191	4.07e-92	342
Query_1	2065975	98.953	191	2	0	995	1185	1	191	4.07e-92	342
Query_1	1885994	98.507	134	2	0	998	1131	134	1	1.97e-60	237
Query_1	320284	98.953	191	2	0	1001	1191	1	191	4.07e-92	342
Query_1	1946269	98.953	191	2	0	1004	1194	191	1	4.07e-92	342
Query_1	2036829	98.953	191	2	0	1004	1194	1	191	4.07e-92	342
Query_1	34851	98.942	189	2	0	1006	1194	191	3	5.26e-91	339
Query_1	1030913	98.601	143	2	0	1006	1148	143	1	1.96e-65	254
Query_1	486878	98.93	187	2	0	1008	1194	1	187	6.8e-90	335
Query_1	1174844	98.919	185	2	0	1010	1194	1	185	8.8e-89	331
Query_1	627894	99.448	181	1	0	1014	1194	1	181	3.17e-88	329
Query_1	1567615	99.435	177	1	0	1018	1194	191	15	5.3e-86	322
Query_1	2075475	99.254	134	1	0	1019	1152	1	134	4.24e-62	243
Query_1	2174402	99.429	175	1	0	1020	1194	1	175	6.85e-85	318
Query_1	652257	99.425	174	1	0	1021	1194	191	18	2.46e-84	316
Query_1	1249843	99.355	155	1	0	1036	1190	155	1	8.99e-74	281
Query_1	1218607	99.225	129	1	0	1037	1165	129	1	2.55e-59	233
Query_1	1243672	99.355	155	1	0	1040	1194	191	37	8.99e-74	281
Query_1	1938280	99.31	145	1	0	1045	1189	145	1	3.26e-68	263
Query_1	2483955	99.301	143	1	0	1052	1194	1	143	4.21e-67	259
Query_1	1276531	99.291	141	1	0	1054	1194	189	49	5.45e-66	255
Query_1	1241175	99.275	138	1	0	1057	1194	1	138	2.54e-64	250
Query_1	305294	99.237	131	1	0	1064	1194	191	61	1.97e-60	237
Query_1	2188517	99.219	128	1	0	1067	1194	191	64	9.18e-59	231
Query_1	307516	99.2	125	1	0	1070	1194	1	125	4.27e-57	226
